# Supplementary material for: Long-Term Culture Captures Injury-Repair Cycles of Colonic Stem Cells
Source: Cell. 2019 Nov 14;179(5):1144–1159.e15. doi: 10.1016/j.cell.2019.10.015 (PMC6904908; doi:10.1016/j.cell.2019.10.015)
Supplement: Table S1. Gene Set for Goblet Cell Signature Tested in ALId21 versus ALId0, Related to Figure 2 [file mmc1.xlsx]

## Sheet: Table S1
Table S1 Gene Set for Goblet Cell Signature Tested in ALId21 vs ALId0, Related to Figure 2
NAME	PROBE	RANK IN GENE LIST	RANK METRIC SCORE	RUNNING ES	CORE ENRICHMENT
row_0	Ces1c	1	7.99	0.0183487	Yes
row_1	Zg16	6	7.21	0.03469	Yes
row_2	Fer1l6	7	7.15	0.051172	Yes
row_3	Hpd	9	7.07	0.0673999	Yes
row_4	Spink4	11	6.81	0.0830285	Yes
row_5	Lyz1	16	6.69	0.0981711	Yes
row_6	Clca1	17	6.61	0.113408	Yes
row_7	Itln1	18	6.6	0.128623	Yes
row_8	Muc2	19	6.59	0.143814	Yes
row_9	Bcas1	20	6.57	0.158959	Yes
row_10	Gal3st2	21	6.53	0.174012	Yes
row_11	Tpsg1	22	6.53	0.189064	Yes
row_12	Reg4	28	6.22	0.203054	Yes
row_13	Galnt5	30	6.17	0.217207	Yes
row_14	Capn9	31	6.15	0.231384	Yes
row_15	Rep15	32	6.14	0.245538	Yes
row_16	Tff3	37	6.07	0.259251	Yes
row_17	Ern2	38	6.03	0.273152	Yes
row_18	Spdef	39	5.94	0.286844	Yes
row_19	Ang4	42	5.87	0.300236	Yes
row_20	Agr2	45	5.83	0.313536	Yes
row_21	Pck1	54	5.61	0.32591	Yes
row_22	Insrr	59	5.5	0.338309	Yes
row_23	Ccl6	67	5.38	0.350223	Yes
row_24	Fcgbp	68	5.37	0.362602	Yes
row_25	Cxcl10	114	4.85	0.370643	Yes
row_26	Ces1e	124	4.69	0.380826	Yes
row_27	Atoh1	138	4.61	0.390546	Yes
row_28	Slc37a2	139	4.6	0.40115	Yes
row_29	Cyp2c68	140	4.59	0.411731	Yes
row_30	Sytl2	151	4.41	0.421199	Yes
row_31	Myrip	153	4.39	0.431249	Yes
row_32	Gfra3	159	4.36	0.440951	Yes
row_33	Aadac	164	4.31	0.450607	Yes
row_34	Rap1gap	165	4.31	0.460543	Yes
row_35	Rasd2	167	4.3	0.470385	Yes
row_36	Gng4	189	4.16	0.47851	Yes
row_37	Creb3l4	238	3.86	0.484059	Yes
row_38	Pnmal2	246	3.81	0.492354	Yes
row_39	Gstm1	284	3.56	0.497979	Yes
row_40	Peg3	288	3.52	0.505884	Yes
row_41	Gstm3	319	3.35	0.511514	Yes
row_42	Slc16a9	325	3.33	0.518841	Yes
row_43	Id4	357	3.11	0.523848	Yes
row_44	Aqp8	429	2.74	0.525211	Yes
row_45	Ugt2b5	450	2.61	0.529832	Yes
row_46	Oas3	453	2.6	0.535686	Yes
row_47	Hao2	473	2.51	0.540147	Yes
row_48	Ghrl	515	2.34	0.542681	Yes
row_49	Capn8	517	2.34	0.548005	Yes
row_50	Irak3	518	2.34	0.553399	Yes
row_51	Chst4	582	2.15	0.553961	Yes
row_52	Cyp2c55	693	1.83	0.550506	Yes
row_53	Dll1	725	1.76	0.5524	Yes
row_54	Ces1d	770	1.66	0.553157	Yes
row_55	Cyp2c65	790	1.63	0.555589	Yes
row_56	Igtp	819	1.57	0.557255	Yes
row_57	Adh6a	853	1.51	0.558434	Yes
row_58	Adamts1	945	1.38	0.555267	Yes
row_59	Herc6	977	1.34	0.556194	Yes
row_60	Nr4a1	1001	1.32	0.557632	Yes
row_61	Irgm2	1049	1.27	0.557281	Yes
row_62	Ddx60	1051	1.27	0.560139	Yes
row_63	Olfr165	1131	1.18	0.557348	No
row_64	Ugt1a6a	1154	1.16	0.558487	No
row_65	Nos2	1189	1.13	0.55872	No
row_66	Egr1	1334	1.03	0.551049	No
row_67	Klf11	1372	1.01	0.550796	No
row_68	Dmbt1	1390	1	0.551916	No
row_69	Ier2	1402	0.999	0.553451	No
row_70	Synpo	1413	0.992	0.55504	No
row_71	Cxcl1	1535	0.905	0.548686	No
row_72	Bfsp1	1540	0.904	0.55049	No
row_73	Helz2	1751	0.802	0.53769	No
row_74	Tap1	1777	0.791	0.537769	No
row_75	Cpeb3	1833	0.763	0.535691	No
row_76	Ubd	1846	0.757	0.536599	No
row_77	Fabp2	1965	0.711	0.530007	No
row_78	Cyp2d26	1988	0.704	0.530095	No
row_79	Gm15564	2109	0.664	0.523254	No
row_80	H2-Q4	2145	0.651	0.522313	No
row_81	Kcnk6	2220	0.631	0.518606	No
row_82	Dnase1	2287	0.614	0.515417	No
row_83	Sec14l2	2344	0.604	0.512903	No
row_84	Slc43a2	2423	0.586	0.508812	No
row_85	Grin2d	2441	0.582	0.508968	No
row_86	Akr1b7	2445	0.582	0.5101	No
row_87	Lars2	2616	0.542	0.499491	No
row_88	Aldh1a1	2658	0.534	0.497862	No
row_89	Clip2	2661	0.534	0.498953	No
row_90	Plk3	3063	0.454	0.472026	No
row_91	Mafk	3068	0.453	0.472791	No
row_92	Fosl1	3316	0.409	0.456504	No
row_93	Zfp296	3434	0.392	0.449245	No
row_94	Nfkbid	3524	0.379	0.44391	No
row_95	Barx2	3760	0.349	0.428321	No
row_96	AA474408	4025	0.315	0.410631	No
row_97	Gt(ROSA)26Sor	4051	0.311	0.409604	No
row_98	Gm15657	4479	0.261	0.380418	No
row_99	Jun	4669	0.238	0.367783	No
row_100	Tap2	4699	0.235	0.366301	No
row_101	Slc25a25	4707	0.235	0.366355	No
row_102	Klf6	5202	0.191	0.332334	No
row_103	Asah2	5647	0.151	0.301709	No
row_104	Cldn23	5807	0.137	0.290933	No
row_105	Ces1f	6105	0.108	0.270463	No
row_106	Anpep	7061	0.0216	0.203893	No
row_107	Ces1g	7090	0.0193	0.201984	No
row_108	Hgfac	7186	0.0107	0.195382	No
row_109	Stom	7564	-0.0212	0.169131	No
row_110	Rn7sk	7648	-0.03	0.16341	No
row_111	Btg2	8221	-0.0826	0.123699	No
row_112	Reg1	8360	-0.0956	0.114292	No
row_113	Mapkbp1	8497	-0.109	0.105056	No
row_114	Zfp36	9358	-0.201	0.0455265	No
row_115	Nupr1	9414	-0.207	0.0421669	No
row_116	Slc27a4	9635	-0.234	0.0273592	No
row_117	Ier5	9774	-0.252	0.0183133	No
row_118	Mov10	10075	-0.293	-0.00193903	No
row_119	B4galnt3	10098	-0.295	-0.00279371	No
row_120	Fosb	10253	-0.321	-0.0127967	No
row_121	Dio1	10289	-0.325	-0.0144891	No
row_122	D130043K22Rik	10374	-0.336	-0.0195743	No
row_123	Abcc3	10376	-0.336	-0.0188695	No
row_124	Scnn1a	10385	-0.338	-0.0186485	No
row_125	Rnf39	10462	-0.35	-0.0231434	No
row_126	Xdh	10500	-0.356	-0.0249038	No
row_127	Abcc2	10681	-0.39	-0.0365615	No
row_128	Atf3	10709	-0.396	-0.0375321	No
row_129	Adrb2	10718	-0.397	-0.037175	No
row_130	Wdfy1	10776	-0.408	-0.0402108	No
row_131	Vwa1	10809	-0.416	-0.0414841	No
row_132	Abca1	10837	-0.42	-0.0423995	No
row_133	Adgrd1	11043	-0.464	-0.0556305	No
row_134	Kdm6b	11092	-0.473	-0.0578886	No
row_135	Areg	11229	-0.508	-0.0662048	No
row_136	Abca2	11257	-0.514	-0.0669035	No
row_137	Nfkbiz	11311	-0.528	-0.0693836	No
row_138	Sytl5	11387	-0.548	-0.0733523	No
row_139	Foxq1	11487	-0.575	-0.078933	No
row_140	Pdx1	11517	-0.582	-0.0796144	No
row_141	Fos	11556	-0.592	-0.0809006	No
row_142	Gm26674	11702	-0.636	-0.0895496	No
row_143	Junb	11740	-0.648	-0.0906369	No
row_144	Bambi	11839	-0.685	-0.0958943	No
row_145	Ereg	11849	-0.688	-0.0949362	No
row_146	Glt28d2	11852	-0.69	-0.0934851	No
row_147	Idh1	11965	-0.73	-0.0996154	No
row_148	Proc	12018	-0.757	-0.101498	No
row_149	Hes2	12049	-0.769	-0.101818	No
row_150	Dusp5	12096	-0.786	-0.103215	No
row_151	Errfi1	12129	-0.802	-0.103599	No
row_152	Bhlha15	12152	-0.808	-0.103271	No
row_153	Papss2	12292	-0.868	-0.110966	No
row_154	Rnd3	12335	-0.889	-0.111847	No
row_155	Btnl7-ps	12401	-0.917	-0.114267	No
row_156	Cbx4	12414	-0.926	-0.11297	No
row_157	Xlr3a	12466	-0.951	-0.114335	No
row_158	Mir22hg	12496	-0.967	-0.114129	No
row_159	Sema6a	12535	-0.99	-0.114498	No
row_160	Proz	12542	-0.993	-0.112628	No
row_161	Csrnp1	12559	-1	-0.111438	No
row_162	Ppp1r15a	12626	-1.03	-0.113668	No
row_163	Sec14l4	12642	-1.05	-0.112294	No
row_164	Ptprh	12689	-1.06	-0.11306	No
row_165	Hspa1b	12742	-1.09	-0.114174	No
row_166	Socs3	12773	-1.11	-0.113708	No
row_167	Hbegf	12785	-1.12	-0.111894	No
row_168	Dusp1	12863	-1.18	-0.114545	No
row_169	Ciita	12878	-1.18	-0.112802	No
row_170	Treh	12890	-1.19	-0.110826	No
row_171	Klf15	12909	-1.2	-0.109316	No
row_172	Slc23a1	12920	-1.21	-0.107224	No
row_173	Gsta4	12946	-1.22	-0.106156	No
row_174	Zfp9	12959	-1.24	-0.104134	No
row_175	Pmaip1	12972	-1.25	-0.10209	No
row_176	Wbscr25	13025	-1.3	-0.102721	No
row_177	Slc46a1	13034	-1.31	-0.100259	No
row_178	Gm10639	13102	-1.35	-0.101821	No
row_179	Rhob	13125	-1.37	-0.100197	No
row_180	Cyp2b10	13137	-1.38	-0.0977835	No
row_181	Gsta1	13189	-1.44	-0.0980218	No
row_182	2210407C18Rik	13209	-1.47	-0.0959586	No
row_183	Cubn	13223	-1.48	-0.0934538	No
row_184	Gm10382	13242	-1.5	-0.0912517	No
row_185	F3	13259	-1.52	-0.088864	No
row_186	Ppm1j	13290	-1.54	-0.0874068	No
row_187	Podn	13300	-1.55	-0.0844616	No
row_188	Slc40a1	13314	-1.56	-0.0817724	No
row_189	Epha2	13317	-1.56	-0.0783158	No
row_190	Ces2g	13359	-1.61	-0.0774646	No
row_191	Kifc3	13411	-1.68	-0.0771496	No
row_192	Gm10425	13452	-1.72	-0.0759751	No
row_193	Aqp3	13472	-1.74	-0.0732895	No
row_194	Alpi	13541	-1.82	-0.0738377	No
row_195	Ces2b	13556	-1.84	-0.0705728	No
row_196	Cyp1a1	13585	-1.87	-0.0682153	No
row_197	Efr3b	13623	-1.92	-0.0663705	No
row_198	Mark1	13624	-1.93	-0.0619215	No
row_199	Gpr157	13665	-1.99	-0.0601245	No
row_200	Exoc3l4	13669	-1.99	-0.0557465	No
row_201	Nfil3	13696	-2.04	-0.0528577	No
row_202	Hspa1a	13710	-2.07	-0.0489928	No
row_203	Pim1	13758	-2.15	-0.0473153	No
row_204	Sardh	13762	-2.16	-0.0425454	No
row_205	Myo7a	13821	-2.31	-0.0412665	No
row_206	Slc5a4b	13829	-2.33	-0.0363837	No
row_207	Slc13a2	13865	-2.41	-0.0332698	No
row_208	Egr2	13878	-2.45	-0.0284592	No
row_209	Stab1	13879	-2.45	-0.0228115	No
row_210	Cyr61	13919	-2.54	-0.019677	No
row_211	Apol10a	13920	-2.54	-0.0138218	No
row_212	Gm10499	13979	-2.68	-0.01169	No
row_213	Ier3	14032	-2.88	-0.00867852	No
row_214	Amotl2	14059	-2.98	-0.00362281	No
row_215	Acox2	14080	-3.06	0.00203586	No
row_216	Apol10b	14278	-4.11	-0.00223242	No
row_217	Pdk4	14310	-4.36	0.00565564	No
row_218	Mmp7	14364	-4.87	0.0131846	No
