# Supplementary material for: Long-Term Culture Captures Injury-Repair Cycles of Colonic Stem Cells
Source: Cell. 2019 Nov 14;179(5):1144–1159.e15. doi: 10.1016/j.cell.2019.10.015 (PMC6904908; doi:10.1016/j.cell.2019.10.015)
Supplement: Table S2. Gene Set for Enteroendocrine Cell Signature Tested in ALId21 versus ALI0, Related to Figure 2 [file mmc2.xlsx]

## Sheet: Table S2
Table S2 Gene Set for Enteroendocrine Cell Signature Tested in ALId21 vs ALI0, Related to Figure 2
NAME	PROBE	RANK IN GENE LIST	RANK METRIC SCORE	RUNNING ES	CORE ENRICHMENT
row_0	Ces1c	1	7.99	0.0160526	Yes
row_1	Fer1l6	7	7.15	0.0301323	Yes
row_2	Spink4	11	6.81	0.0436649	Yes
row_3	Lyz1	16	6.69	0.0568858	Yes
row_4	Clca1	17	6.61	0.0702234	Yes
row_5	Itln1	18	6.6	0.0835408	Yes
row_6	Muc2	19	6.59	0.096838	Yes
row_7	1700086L19Rik	24	6.34	0.109353	Yes
row_8	Scgn	27	6.26	0.121845	Yes
row_9	Reg4	28	6.22	0.134396	Yes
row_10	Capn9	31	6.15	0.146666	Yes
row_11	Rep15	32	6.14	0.159055	Yes
row_12	Ramp1	33	6.14	0.171444	Yes
row_13	Arx	34	6.11	0.183773	Yes
row_14	Tff3	37	6.07	0.195882	Yes
row_15	Spdef	39	5.94	0.207798	Yes
row_16	Ang4	42	5.87	0.219504	Yes
row_17	Ccl6	67	5.38	0.228691	Yes
row_18	Fcgbp	68	5.37	0.239527	Yes
row_19	Pla2g2f	73	5.29	0.249923	Yes
row_20	Sstr1	77	5.2	0.260207	Yes
row_21	Ptprn2	78	5.19	0.270679	Yes
row_22	Sv2c	84	5.11	0.280642	Yes
row_23	Asic5	92	5.04	0.290326	Yes
row_24	Igsf21	98	5	0.300067	Yes
row_25	Unc80	101	4.98	0.309977	Yes
row_26	Vwa5b2	105	4.93	0.319716	Yes
row_27	Nkx2-2	106	4.93	0.329663	Yes
row_28	Ffar2	112	4.86	0.339122	Yes
row_29	Dnah9	113	4.86	0.348929	Yes
row_30	Syt13	115	4.85	0.358646	Yes
row_31	Fgf14	127	4.66	0.367284	Yes
row_32	Scg3	130	4.65	0.376528	Yes
row_33	Sstr5	131	4.63	0.38587	Yes
row_34	Rfx6	134	4.63	0.395073	Yes
row_35	Baiap3	141	4.59	0.403918	Yes
row_36	Gsg1l	142	4.58	0.413159	Yes
row_37	Pex5l	147	4.45	0.42186	Yes
row_38	Ccl9	148	4.45	0.43084	Yes
row_39	Ncam2	154	4.39	0.43935	Yes
row_40	Insm1	155	4.37	0.448168	Yes
row_41	Gfra3	159	4.36	0.456757	Yes
row_42	Kcnb2	174	4.26	0.46438	Yes
row_43	Kcnh6	175	4.26	0.472975	Yes
row_44	Gng4	189	4.16	0.480466	Yes
row_45	Cacna1h	192	4.13	0.48866	Yes
row_46	Slc8a1	207	4.04	0.495839	Yes
row_47	Rimbp2	212	4	0.503632	Yes
row_48	Chga	217	3.99	0.511405	Yes
row_49	Pcsk1n	224	3.93	0.518918	Yes
row_50	Slc35d3	228	3.92	0.526619	Yes
row_51	Runx1t1	229	3.91	0.534509	Yes
row_52	Gpr119	230	3.9	0.542378	Yes
row_53	Ap3b2	235	3.86	0.549889	Yes
row_54	Fam183b	241	3.85	0.55731	Yes
row_55	Pnmal2	246	3.81	0.56472	Yes
row_56	Rap1gapos	249	3.8	0.572248	Yes
row_57	Gfra1	255	3.77	0.579508	Yes
row_58	Scg5	257	3.75	0.587005	Yes
row_59	Nefl	261	3.73	0.594323	Yes
row_60	Nptx1	276	3.61	0.600634	Yes
row_61	Pyy	279	3.59	0.607739	Yes
row_62	Peg3	288	3.52	0.614285	Yes
row_63	Pclo	289	3.52	0.621388	Yes
row_64	Kcnt1	290	3.5	0.62845	Yes
row_65	Nrxn1	306	3.41	0.634288	Yes
row_66	Rbp4	307	3.41	0.641169	Yes
row_67	Chgb	324	3.33	0.646776	Yes
row_68	Slc16a9	325	3.33	0.653495	Yes
row_69	Isl1	332	3.24	0.659616	Yes
row_70	Slit1	333	3.24	0.666154	Yes
row_71	Rasd1	345	3.16	0.671765	Yes
row_72	Rgs17	352	3.13	0.677664	Yes
row_73	Id4	357	3.11	0.683661	Yes
row_74	Shc2	382	2.96	0.687966	Yes
row_75	Epb42	396	2.89	0.692894	Yes
row_76	Aqp8	429	2.74	0.696198	Yes
row_77	Gm11963	432	2.73	0.701568	Yes
row_78	Alb	467	2.54	0.70433	Yes
row_79	Cxxc4	472	2.51	0.709117	Yes
row_80	Ghrl	515	2.34	0.710919	Yes
row_81	Nefm	533	2.29	0.714358	Yes
row_82	Syt7	547	2.23	0.717954	Yes
row_83	Fbxl16	609	2.05	0.717851	Yes
row_84	Klhdc8a	632	1.99	0.720338	Yes
row_85	Gnao1	647	1.96	0.723319	Yes
row_86	Fzd9	690	1.84	0.724113	Yes
row_87	Sst	717	1.77	0.725877	Yes
row_88	Olfm1	723	1.76	0.729081	Yes
row_89	Ces1d	770	1.66	0.729234	Yes
row_90	Klf2	786	1.64	0.7315	Yes
row_91	Apba1	788	1.63	0.73472	Yes
row_92	1810041L15Rik	815	1.58	0.736101	Yes
row_93	Rgs4	856	1.51	0.736368	Yes
row_94	1810008I18Rik	871	1.48	0.738381	Yes
row_95	Nr4a1	1001	1.32	0.732079	No
row_96	Fam131a	1080	1.25	0.72918	No
row_97	Ptprn	1150	1.17	0.726745	No
row_98	Tle2	1212	1.12	0.724765	No
row_99	Egr1	1334	1.03	0.718433	No
row_100	Car11	1335	1.02	0.720492	No
row_101	Arhgap24	1401	1	0.717992	No
row_102	Lrp11	1404	0.997	0.719865	No
row_103	Gm10717	1511	0.919	0.714352	No
row_104	Thbs1	1512	0.919	0.716206	No
row_105	Gm4651	1527	0.91	0.717069	No
row_106	Gm10722	1717	0.819	0.705586	No
row_107	Fhl3	1983	0.705	0.68859	No
row_108	Gm15564	2109	0.664	0.681242	No
row_109	Apom	2133	0.655	0.680965	No
row_110	Map1b	2209	0.636	0.677036	No
row_111	Tnfrsf19	2373	0.598	0.666914	No
row_112	Cxxc5	2688	0.527	0.646153	No
row_113	Adgrf5	2727	0.52	0.644561	No
row_114	Dnah5	2972	0.467	0.628545	No
row_115	Fosl1	3316	0.409	0.605531	No
row_116	AA465934	3685	0.357	0.580675	No
row_117	Jun	4669	0.238	0.512834	No
row_118	Gpx3	5194	0.192	0.476802	No
row_119	Gm10801	5464	0.168	0.458445	No
row_120	Rn7sk	7648	-0.03	0.306782	No
row_121	Sct	8910	-0.152	0.219446	No
row_122	Irs1	8922	-0.153	0.21899	No
row_123	Mapk15	9377	-0.203	0.187846	No
row_124	Nupr1	9414	-0.207	0.185761	No
row_125	Gm10800	9808	-0.255	0.158962	No
row_126	Fosb	10253	-0.321	0.12875	No
row_127	Gck	10579	-0.373	0.106915	No
row_128	Atf3	10709	-0.396	0.0987478	No
row_129	Klhl32	10815	-0.417	0.0922915	No
row_130	Areg	11229	-0.508	0.0646121	No
row_131	Sytl5	11387	-0.548	0.0548059	No
row_132	Pdx1	11517	-0.582	0.0470145	No
row_133	Fos	11556	-0.592	0.0455679	No
row_134	Cmtm8	11700	-0.635	0.0369104	No
row_135	Npffr1	11798	-0.672	0.0315246	No
row_136	Sbsn	11897	-0.706	0.0261379	No
row_137	Bhlha15	12152	-0.808	0.0101147	No
row_138	Dbn1	12218	-0.835	0.0072819	No
row_139	Gm4419	12257	-0.855	0.00636602	No
row_140	Plcxd3	12411	-0.925	-0.00240139	No
row_141	Dapk1	12670	-1.06	-0.0181942	No
row_142	Copz2	12776	-1.11	-0.0232522	No
row_143	Ccdc103	12781	-1.12	-0.0212702	No
row_144	Dusp1	12863	-1.18	-0.024519	No
row_145	D630023F18Rik	13417	-1.69	-0.0595437	No
row_146	1700007K13Rik	13430	-1.71	-0.0569273	No
row_147	Tenm4	13632	-1.94	-0.0669828	No
row_148	Gal	13664	-1.99	-0.065122	No
row_149	Dnase1l3	13772	-2.19	-0.0681398	No
row_150	Gm13431	13825	-2.33	-0.0670525	No
row_151	Krt78	13838	-2.35	-0.0631447	No
row_152	Cldn1	13908	-2.52	-0.0628555	No
row_153	Cyr61	13919	-2.54	-0.0584254	No
row_154	Slco4c1	14108	-3.17	-0.0650955	No
row_155	Col27a1	14112	-3.17	-0.0589076	No
row_156	Mmp20	14146	-3.32	-0.0545021	No
row_157	Olfml3	14240	-3.85	-0.0531974	No
row_158	Samd5	14280	-4.12	-0.0475947	No
row_159	Gpr153	14295	-4.23	-0.0400325	No
row_160	Dact1	14309	-4.36	-0.0321385	No
row_161	9530053A07Rik	14312	-4.39	-0.0234194	No
row_162	Fxyd6	14326	-4.5	-0.0152429	No
row_163	Fam89a	14332	-4.53	-0.00644984	No
row_164	Mmp7	14364	-4.87	0.0012222	No
row_165	Cited1	14447	-5.87	0.0073674	No
row_166	Tbc1d2	2844	0.636	0.693257	No
row_167	Flot2	2865	0.631	0.693307	No
row_168	Anxa1	2894	0.623	0.692779	No
row_169	Eda2r	2911	0.618	0.69308	No
row_170	Rgs19	2940	0.609	0.69252	No
row_171	Gja1	2946	0.607	0.693565	No
row_172	Serpinb5	3016	0.586	0.690083	No
row_173	Abhd4	3021	0.585	0.691147	No
row_174	Rdh10	3039	0.581	0.691292	No
row_175	Epn3	3053	0.578	0.691711	No
row_176	Foxq1	3065	0.575	0.692263	No
row_177	Sox21	3085	0.57	0.692243	No
row_178	Bax	3174	0.546	0.687339	No
row_179	Efna5	3244	0.527	0.683721	No
row_180	Ercc5	3249	0.526	0.68465	No
row_181	Usp46	3276	0.519	0.684023	No
row_182	Aen	3301	0.512	0.68352	No
row_183	AI467606	3304	0.511	0.684554	No
row_184	Il1rn	3327	0.507	0.68418	No
row_185	Slc39a10	3337	0.504	0.684708	No
row_186	Car2	3391	0.491	0.682127	No
row_187	Gsn	3542	0.459	0.672685	No
row_188	Spata6	3551	0.458	0.673177	No
row_189	Pdzk1ip1	3738	0.416	0.661116	No
row_190	Sprr1a	3919	0.382	0.649397	No
row_191	G6pdx	3920	0.381	0.650273	No
row_192	Golga2	3937	0.379	0.650024	No
row_193	Ccp110	3957	0.375	0.649556	No
row_194	Vangl1	3978	0.372	0.649011	No
row_195	Aim1	3979	0.372	0.649866	No
row_196	S100a6	3980	0.372	0.650721	No
row_197	Zbtb32	3988	0.37	0.651081	No
row_198	Akr1b10	3992	0.369	0.651719	No
row_199	Ddah1	4133	0.342	0.642708	No
row_200	Ckap2	4239	0.328	0.636113	No
row_201	Anxa3	4300	0.321	0.632652	No
row_202	Pmm1	4381	0.308	0.627761	No
row_203	Alcam	4453	0.295	0.62347	No
row_204	Noxo1	4493	0.29	0.621407	No
row_205	Il17re	4494	0.289	0.622071	No
row_206	Pdrg1	4521	0.286	0.620909	No
row_207	P2ry2	4601	0.274	0.61601	No
row_208	Slc45a3	4629	0.271	0.614743	No
row_209	Scel	4972	0.228	0.591332	No
row_210	Fam129b	5083	0.215	0.584128	No
row_211	Dusp22	5086	0.215	0.584482	No
row_212	Cxcl16	5209	0.198	0.576399	No
row_213	Gnai1	5271	0.19	0.572567	No
row_214	Baiap2	5371	0.179	0.56605	No
row_215	Mlkl	5490	0.169	0.55818	No
row_216	B9d1	5772	0.139	0.538834	No
row_217	Gtse1	5816	0.135	0.536135	No
row_218	Plaur	5833	0.133	0.535321	No
row_219	Prkar1a	6285	0.0863	0.503957	No
row_220	Bok	6299	0.0852	0.503243	No
row_221	Btg2	6331	0.0826	0.501263	No
row_222	Wfdc2	6405	0.0735	0.496323	No
row_223	Aaas	6546	0.0621	0.486668	No
row_224	Ccdc92	6766	0.0438	0.471442	No
row_225	Ift57	6787	0.0415	0.470138	No
row_226	Ap1s3	6911	0.0295	0.461598	No
row_227	Tspan6	7109	0.0116	0.447837	No
row_228	Lmna	7308	-0.00558	0.433993	No
row_229	Msantd3	7892	-0.0575	0.393325	No
row_230	Scmh1	7960	-0.0635	0.388782	No
row_231	Plcd3	7962	-0.0636	0.388858	No
row_232	Ecscr	7994	-0.0672	0.386843	No
row_233	Pir	8003	-0.0681	0.38644	No
row_234	Ccnd2	8883	-0.149	0.325266	No
row_235	Abcc4	9195	-0.176	0.303906	No
row_236	Gpx2	10182	-0.274	0.235531	No
row_237	Arl1	10316	-0.288	0.226885	No
row_238	Fkbp9	10348	-0.291	0.225384	No
row_239	Krt18	10377	-0.295	0.224103	No
row_240	Tlr4	10493	-0.31	0.216767	No
row_241	Plk2	10739	-0.341	0.200405	No
row_242	Vsig1	10835	-0.354	0.19457	No
row_243	Sorl1	10980	-0.37	0.185342	No
row_244	Ildr1	11088	-0.388	0.178746	No
row_245	Lor	11121	-0.392	0.177407	No
row_246	Fosl1	11237	-0.409	0.170299	No
row_247	Slco4a1	11505	-0.456	0.152661	No
row_248	Fxyd3	12055	-0.569	0.115548	No
row_249	Cd14	12199	-0.603	0.106926	No
row_250	Far1	12349	-0.636	0.0979596	No
row_251	Kcnn4	12351	-0.637	0.0993535	No
row_252	Akr1b3	12425	-0.656	0.0957522	No
row_253	Glis3	12714	-0.759	0.077341	No
row_254	Mboat1	13010	-0.904	0.0587733	No
row_255	1700066B19Rik	13313	-1.09	0.040143	No
row_256	2210011C24Rik	13759	-1.62	0.0127231	No
row_257	Acsm3	13788	-1.67	0.0146013	No
row_258	Tnfaip8	13837	-1.77	0.0153097	No
row_259	Gatm	13864	-1.84	0.0177186	No
row_260	Rab27b	13892	-1.91	0.0202183	No
row_261	Fut2	14024	-2.3	0.016336	No
row_262	Rab15	14128	-2.75	0.0154474	No
row_263	Gcnt3	14159	-2.9	0.0200123	No
row_264	Slfn2	14223	-3.26	0.023095	No
