# Supplementary material for: Long-Term Culture Captures Injury-Repair Cycles of Colonic Stem Cells
Source: Cell. 2019 Nov 14;179(5):1144–1159.e15. doi: 10.1016/j.cell.2019.10.015 (PMC6904908; doi:10.1016/j.cell.2019.10.015)
Supplement: Table S3. Gene Set for DSS-Associated Regenerative Epithelial Signature Tested in ALId0 versus ALId21, Related to Figure 3 [file mmc3.xlsx]

## Sheet: Table S3
Table S3 Gene Set for DSS-Associated Regenerative Epithelial Signature Tested in ALId0 vs ALId21, Related to Figure 3
NAME	PROBE	RANK IN GENE LIST	RANK METRIC SCORE	RUNNING ES	CORE ENRICHMENT
row_0	Pdgfra	7	8.14	0.0182878	Yes
row_1	Mfap5	29	7.27	0.033594	Yes
row_2	Col1a1	31	7.26	0.0502699	Yes
row_3	Tnc	34	7.24	0.06683	Yes
row_4	Fabp4	36	7.23	0.0834367	Yes
row_5	Col3a1	37	7.16	0.0999515	Yes
row_6	Dcn	39	7.14	0.116351	Yes
row_7	S100a8	41	7.1	0.132657	Yes
row_8	Fn1	48	6.8	0.147924	Yes
row_9	Antxr1	50	6.75	0.163424	Yes
row_10	Lgals1	55	6.7	0.178599	Yes
row_11	Bgn	59	6.68	0.193798	Yes
row_12	Sparc	72	6.36	0.207632	Yes
row_13	Fbn1	83	6.21	0.221259	Yes
row_14	Ctgf	92	6.09	0.234749	Yes
row_15	Lum	96	6.03	0.248448	Yes
row_16	Grem1	125	5.62	0.259461	Yes
row_17	Col12a1	146	5.31	0.270316	Yes
row_18	Acta2	155	5.21	0.281776	Yes
row_19	F2r	157	5.2	0.293701	Yes
row_20	Clu	160	5.15	0.30544	Yes
row_21	Runx2	162	5.14	0.317226	Yes
row_22	Mmp2	164	5.1	0.32892	Yes
row_23	H2-Ab1	167	5.08	0.340498	Yes
row_24	Cdh11	177	4.97	0.351334	Yes
row_25	Mmp7	189	4.87	0.361801	Yes
row_26	Tns1	191	4.85	0.372918	Yes
row_27	Igfbp7	199	4.79	0.383479	Yes
row_28	Postn	214	4.59	0.393091	Yes
row_29	Ptgs2	220	4.54	0.403215	Yes
row_30	Mgp	251	4.3	0.411044	Yes
row_31	Serpina3n	259	4.22	0.42029	Yes
row_32	Sparcl1	262	4.2	0.429838	Yes
row_33	Krt14	266	4.18	0.439271	Yes
row_34	Tgm1	277	4.11	0.448054	Yes
row_35	Lamb1	347	3.62	0.451599	Yes
row_36	Myl9	348	3.62	0.459949	Yes
row_37	C1s1	358	3.57	0.467556	Yes
row_38	Lrg1	400	3.35	0.472428	Yes
row_39	Rbp1	426	3.23	0.478137	Yes
row_40	Tgm2	430	3.21	0.485332	Yes
row_41	Itpripl2	432	3.21	0.492667	Yes
row_42	Osmr	438	3.19	0.499676	Yes
row_43	Krt13	443	3.17	0.50671	Yes
row_44	Lama4	455	3.14	0.513186	Yes
row_45	Krt6a	467	3.09	0.519547	Yes
row_46	Vim	489	3.01	0.525028	Yes
row_47	Fabp5	492	3	0.531808	Yes
row_48	Dsg3	511	2.91	0.537267	Yes
row_49	Cxcl12	512	2.91	0.543979	Yes
row_50	Efemp1	513	2.91	0.550691	Yes
row_51	Myl7	517	2.89	0.557148	Yes
row_52	Ier3	521	2.88	0.563582	Yes
row_53	Ecm1	522	2.87	0.570201	Yes
row_54	Msn	531	2.84	0.576195	Yes
row_55	Tnfsf9	589	2.62	0.578269	Yes
row_56	Ppic	591	2.62	0.584242	Yes
row_57	Fbln1	668	2.46	0.584624	Yes
row_58	Rarres2	717	2.35	0.586702	Yes
row_59	Eya2	744	2.28	0.59015	Yes
row_60	Plat	775	2.2	0.593135	Yes
row_61	Il4ra	799	2.15	0.596493	Yes
row_62	Pltp	817	2.12	0.600199	Yes
row_63	Hspa1a	843	2.07	0.603232	Yes
row_64	Pcolce	922	1.94	0.602275	Yes
row_65	Abi3bp	927	1.93	0.606448	Yes
row_66	Ly6d	990	1.85	0.606398	Yes
row_67	Adamdec1	1033	1.78	0.607579	Yes
row_68	Pdlim7	1053	1.77	0.610338	Yes
row_69	Tgfbi	1074	1.74	0.612959	Yes
row_70	Ltf	1078	1.74	0.616763	Yes
row_71	Plau	1127	1.7	0.617342	Yes
row_72	Eif4e3	1225	1.58	0.614231	Yes
row_73	Cd34	1233	1.57	0.617365	Yes
row_74	F3	1294	1.52	0.616693	Yes
row_75	Dhrs9	1322	1.49	0.618249	Yes
row_76	mt-Tc	1326	1.48	0.621454	Yes
row_77	mt-Tp	1329	1.48	0.624728	Yes
row_78	Lamc1	1360	1.44	0.625961	Yes
row_79	Scarna17	1459	1.35	0.62225	Yes
row_80	Emp3	1483	1.33	0.623716	Yes
row_81	Plod2	1642	1.2	0.615481	Yes
row_82	Gm24494	1647	1.2	0.61797	Yes
row_83	Lpcat4	1659	1.19	0.619949	Yes
row_84	Gm23119	1672	1.18	0.621835	Yes
row_85	Hspa1b	1811	1.09	0.614739	Yes
row_86	Mfsd2a	1831	1.08	0.615907	Yes
row_87	Rbpms	1926	1.03	0.611737	Yes
row_88	Ppp1r15a	1927	1.03	0.614113	Yes
row_89	Hspb1	1960	1.02	0.614237	Yes
row_90	Syne1	1968	1.01	0.616079	Yes
row_91	Flna	1979	1.01	0.617712	Yes
row_92	Gm24616	2006	0.996	0.618199	Yes
row_93	Cd44	2031	0.982	0.618793	Yes
row_94	Irf1	2036	0.979	0.620772	Yes
row_95	Krt15	2042	0.975	0.622673	Yes
row_96	S100a4	2056	0.968	0.624001	Yes
row_97	Krt16	2090	0.95	0.623894	Yes
row_98	Plet1	2107	0.942	0.624952	Yes
row_99	Cxcl5	2115	0.938	0.626628	Yes
row_100	Ckb	2172	0.908	0.624823	No
row_101	Snord37	2231	0.882	0.622818	No
row_102	Icam1	2303	0.852	0.619839	No
row_103	Cd74	2330	0.84	0.619966	No
row_104	Gem	2407	0.807	0.616535	No
row_105	Tacstd2	2464	0.783	0.614441	No
row_106	Itga2	2465	0.783	0.616247	No
row_107	Sema7a	2628	0.716	0.606618	No
row_108	Ereg	2703	0.688	0.603051	No
row_109	Svep1	2813	0.648	0.596955	No
row_110	Trim40	2823	0.644	0.597814	No
row_111	Aspn	2897	0.622	0.594165	No
row_112	Reg3b	2915	0.615	0.5944	No
row_113	Gja1	2946	0.607	0.593711	No
row_114	Gm24339	2951	0.606	0.59483	No
row_115	Cldn4	3013	0.587	0.591936	No
row_116	Reg3g	3020	0.585	0.592867	No
row_117	Ighm	3051	0.579	0.592114	No
row_118	Bmp4	3137	0.557	0.587479	No
row_119	Hoxb6	3465	0.472	0.565797	No
row_120	Sulf2	3476	0.47	0.566184	No
row_121	Hsph1	3569	0.453	0.560822	No
row_122	Car12	4075	0.353	0.526469	No
row_123	Ddah1	4133	0.342	0.523289	No
row_124	Snord104	4275	0.325	0.51422	No
row_125	Gm10800	4744	0.255	0.482217	No
row_126	B4galnt1	4792	0.25	0.479521	No
row_127	Tnip3	5208	0.199	0.45108	No
row_128	Tnfaip3	5430	0.174	0.436092	No
row_129	1700056E22Rik	5775	0.139	0.412457	No
row_130	Erdr1	5811	0.135	0.410331	No
row_131	Plaur	5833	0.133	0.409175	No
row_132	Rpl13a	6194	0.0952	0.384325	No
row_133	Gm21887	6427	0.0709	0.368333	No
row_134	Gm23130	6946	0.0264	0.332321	No
row_135	Slc7a5	7457	-0.0188	0.296849	No
row_136	Ripk3	7925	-0.0604	0.264468	No
row_137	Rpl30	7984	-0.0662	0.260581	No
row_138	Aldh1a3	8678	-0.129	0.21262	No
row_139	Rnu3a	8681	-0.13	0.21278	No
row_140	Ltbp4	9275	-0.184	0.171909	No
row_141	Snord35a	9481	-0.203	0.158102	No
row_142	Akt3	9584	-0.213	0.15149	No
row_143	Tmem181c-ps	9685	-0.223	0.145041	No
row_144	Bmp5	9690	-0.223	0.145277	No
row_145	Gucy1a3	9691	-0.223	0.145791	No
row_146	Dpt	9720	-0.223	0.144355	No
row_147	Khdc1a	10363	-0.293	0.100324	No
row_148	Taf1d	10457	-0.304	0.0945486	No
row_149	Heg1	11173	-0.4	0.0456801	No
row_150	Snord17	11175	-0.4	0.0465331	No
row_151	1810011O10Rik	11219	-0.407	0.0444774	No
row_152	Ccl2	11411	-0.441	0.0321938	No
row_153	Ogn	11475	-0.451	0.0288468	No
row_154	Rpph1	11550	-0.463	0.0247615	No
row_155	Duoxa2	11588	-0.468	0.0232644	No
row_156	Snord100	12419	-0.655	-0.0330242	No
row_157	Ubd	12707	-0.757	-0.0512643	No
row_158	Tnfrsf1b	12894	-0.852	-0.0622517	No
row_159	Hist1h3e	12949	-0.875	-0.063994	No
row_160	Cxcl1	13018	-0.905	-0.0666419	No
row_161	Tnf	13161	-1	-0.0742239	No
row_162	Calcb	13165	-1.01	-0.0721032	No
row_163	C4b	13255	-1.05	-0.0758792	No
row_164	Igfbp3	13300	-1.08	-0.0764521	No
row_165	Tnfrsf8	13350	-1.12	-0.0772811	No
row_166	Hist1h2ai	13360	-1.13	-0.0753014	No
row_167	Nos2	13364	-1.13	-0.0729039	No
row_168	Clca4b	13507	-1.27	-0.0798632	No
row_169	Hist1h2bj	13560	-1.33	-0.0804167	No
row_170	AW112010	13565	-1.33	-0.0776275	No
row_171	Cxcl2	13575	-1.34	-0.0751635	No
row_172	Zbp1	13593	-1.36	-0.0732104	No
row_173	Adamts1	13608	-1.38	-0.0710023	No
row_174	Ifitm3	13653	-1.43	-0.070768	No
row_175	Saa3	13709	-1.53	-0.0710691	No
row_176	Igtp	13734	-1.57	-0.0691192	No
row_177	Duox2	13803	-1.71	-0.0699103	No
row_178	Igfbp5	13852	-1.81	-0.0690781	No
row_179	Ccl7	13861	-1.83	-0.0654142	No
row_180	Wfdc18	13948	-2.07	-0.0666285	No
row_181	Sprr2h	13987	-2.18	-0.0642465	No
row_182	Pla2g2a	14019	-2.29	-0.0611233	No
row_183	C3	14039	-2.35	-0.057026	No
row_184	Retnlb	14061	-2.46	-0.0528143	No
row_185	Robo1	14074	-2.49	-0.0479067	No
row_186	Clca3a2	14213	-3.17	-0.050205	No
row_187	Art2a-ps	14276	-3.6	-0.046219	No
row_188	Iigp1	14352	-4.07	-0.0420542	No
row_189	Ccl9	14405	-4.45	-0.0354112	No
row_190	Serping1	14408	-4.49	-0.0251941	No
row_191	Cxcl10	14439	-4.85	-0.0160965	No
row_192	Slpi	14450	-4.97	-0.00532935	No
row_193	Ifi27l2a	14488	-5.39	0.00452632	No
