# Supplementary material for: Long-Term Culture Captures Injury-Repair Cycles of Colonic Stem Cells
Source: Cell. 2019 Nov 14;179(5):1144–1159.e15. doi: 10.1016/j.cell.2019.10.015 (PMC6904908; doi:10.1016/j.cell.2019.10.015)
Supplement: Table S4. Gene Set for Fetal Epithelial Signature Tested in ALId0 versus ALId21, Related to Figure 3 [file mmc4.xlsx]

## Sheet: Table S4
Table S4 Gene Set for Fetal Epithelial Signature Tested in ALId0 vs ALId21, Related to Figure 3
NAME	PROBE	RANK IN GENE LIST	RANK METRIC SCORE	RUNNING ES	CORE ENRICHMENT
row_0	Spp1	0	8.85	0.020338	Yes
row_1	Flnc	6	8.21	0.0388553	Yes
row_2	Sftpd	16	7.69	0.0558976	Yes
row_3	Cryab	45	6.99	0.0700016	Yes
row_4	Ctgf	92	6.09	0.0807777	Yes
row_5	Serpinb11	101	5.97	0.0939373	Yes
row_6	Basp1	102	5.96	0.107634	Yes
row_7	Prl2c3	114	5.76	0.120101	Yes
row_8	Krt4	115	5.74	0.133292	Yes
row_9	Arl4c	128	5.59	0.145298	Yes
row_10	Enah	133	5.51	0.157681	Yes
row_11	Serpinb9b	147	5.31	0.168974	Yes
row_12	Mal	158	5.18	0.180178	Yes
row_13	Clu	160	5.15	0.191943	Yes
row_14	Fam198b	186	4.89	0.201431	Yes
row_15	Igfbp7	199	4.79	0.211599	Yes
row_16	Msln	200	4.78	0.222584	Yes
row_17	Rab11fip5	211	4.63	0.232524	Yes
row_18	Ggta1	234	4.45	0.241211	Yes
row_19	Cdh13	248	4.32	0.250229	Yes
row_20	Lama3	254	4.28	0.259715	Yes
row_21	Psca	257	4.26	0.269365	Yes
row_22	Samd5	273	4.12	0.277783	Yes
row_23	Psapl1	290	4.01	0.285878	Yes
row_24	Pdlim4	292	3.99	0.294978	Yes
row_25	Mcam	294	3.98	0.304054	Yes
row_26	Il33	302	3.93	0.312596	Yes
row_27	Crip2	316	3.84	0.32051	Yes
row_28	Vnn1	325	3.79	0.32866	Yes
row_29	Serpinb6b	344	3.65	0.335789	Yes
row_30	Clic3	353	3.59	0.343479	Yes
row_31	Col18a1	372	3.46	0.35017	Yes
row_32	Laptm5	375	3.45	0.357959	Yes
row_33	Arhgef4	392	3.37	0.364584	Yes
row_34	Prss22	404	3.32	0.371443	Yes
row_35	Ttc9	408	3.32	0.378863	Yes
row_36	Cd68	409	3.31	0.38647	Yes
row_37	Slc4a11	411	3.31	0.394006	Yes
row_38	Timp2	412	3.31	0.401613	Yes
row_39	Col4a2	454	3.15	0.405983	Yes
row_40	Col4a1	482	3.05	0.411102	Yes
row_41	Fabp5	492	3	0.417367	Yes
row_42	Efemp1	513	2.91	0.422654	Yes
row_43	Ier3	521	2.88	0.428783	Yes
row_44	Ecm1	522	2.87	0.435378	Yes
row_45	Nfe2l3	527	2.86	0.441671	Yes
row_46	Msn	531	2.84	0.447987	Yes
row_47	Ak1	549	2.76	0.45314	Yes
row_48	Abcc5	553	2.74	0.459227	Yes
row_49	Sptssb	569	2.71	0.464405	Yes
row_50	Ppic	591	2.62	0.468957	Yes
row_51	Hyal1	612	2.57	0.473463	Yes
row_52	Cd55	620	2.56	0.478856	Yes
row_53	Trex2	640	2.53	0.483341	Yes
row_54	Wnt4	655	2.48	0.48806	Yes
row_55	Chrnb1	679	2.44	0.492058	Yes
row_56	Tmem40	762	2.24	0.491467	Yes
row_57	Plat	775	2.2	0.495683	Yes
row_58	Cgnl1	788	2.18	0.499853	Yes
row_59	Frmd6	790	2.17	0.50477	Yes
row_60	Il4ra	799	2.15	0.509151	Yes
row_61	Plekhs1	809	2.13	0.513416	Yes
row_62	Prkcdbp	813	2.12	0.518078	Yes
row_63	1110028F11Rik	825	2.11	0.522157	Yes
row_64	Ddit4l	827	2.11	0.526936	Yes
row_65	Anxa8	865	2.03	0.529011	Yes
row_66	Abi3	874	2.01	0.533071	Yes
row_67	Vamp5	893	1.99	0.536384	Yes
row_68	Glipr1	917	1.95	0.539256	Yes
row_69	Mras	924	1.94	0.543294	Yes
row_70	Inf2	943	1.91	0.546424	Yes
row_71	Lamc2	955	1.88	0.549974	Yes
row_72	Syt8	956	1.88	0.554295	Yes
row_73	Ncmap	969	1.87	0.557752	Yes
row_74	Tnni2	970	1.87	0.56205	Yes
row_75	Wwtr1	975	1.86	0.566044	Yes
row_76	Ly6d	990	1.85	0.569316	Yes
row_77	Tns4	998	1.83	0.573031	Yes
row_78	Cnn2	1004	1.83	0.576887	Yes
row_79	Ccnd1	1014	1.82	0.58044	Yes
row_80	Oas1f	1042	1.78	0.582641	Yes
row_81	Pdlim7	1053	1.77	0.586008	Yes
row_82	Zfp52	1071	1.74	0.588817	Yes
row_83	Bmp8b	1087	1.74	0.591766	Yes
row_84	Zfp365	1118	1.71	0.593596	Yes
row_85	1700007K13Rik	1123	1.71	0.597246	Yes
row_86	Kifc3	1142	1.68	0.599847	Yes
row_87	Emp1	1146	1.68	0.603498	Yes
row_88	Tinagl1	1147	1.68	0.607359	Yes
row_89	Ppl	1150	1.67	0.611057	Yes
row_90	Gcnt1	1151	1.67	0.614894	Yes
row_91	Epha4	1152	1.67	0.618732	Yes
row_92	Pmepa1	1161	1.66	0.621987	Yes
row_93	Mgat4c	1163	1.66	0.625732	Yes
row_94	Slc25a48	1168	1.65	0.629244	Yes
row_95	Klrg2	1173	1.64	0.632733	Yes
row_96	Tubb6	1176	1.64	0.636362	Yes
row_97	Id2	1207	1.59	0.637916	Yes
row_98	Krt23	1245	1.55	0.638889	Yes
row_99	Trp53inp1	1335	1.47	0.636038	Yes
row_100	Cd99l2	1341	1.47	0.639066	Yes
row_101	Phlda3	1351	1.45	0.641769	Yes
row_102	Gpc1	1379	1.42	0.643143	Yes
row_103	Tspan4	1393	1.4	0.64545	Yes
row_104	Ahnak	1427	1.37	0.646289	Yes
row_105	Arhgap44	1471	1.34	0.646359	Yes
row_106	4930461G14Rik	1477	1.33	0.649066	Yes
row_107	E130012A19Rik	1498	1.32	0.650699	Yes
row_108	Anxa5	1527	1.3	0.651727	Yes
row_109	Fmnl2	1532	1.3	0.654435	Yes
row_110	Abcb1b	1551	1.28	0.656117	Yes
row_111	Fam64a	1555	1.28	0.658848	Yes
row_112	Mgmt	1574	1.25	0.660461	Yes
row_113	Psrc1	1586	1.24	0.662541	Yes
row_114	Slc19a2	1603	1.23	0.664248	Yes
row_115	Tpm2	1616	1.22	0.666212	Yes
row_116	Akr1b8	1620	1.22	0.668805	Yes
row_117	S100a11	1673	1.18	0.667878	Yes
row_118	Avpi1	1680	1.18	0.67017	Yes
row_119	Endod1	1687	1.18	0.672462	Yes
row_120	Krt7	1712	1.16	0.673448	Yes
row_121	Itgb4	1722	1.15	0.675461	Yes
row_122	Emp2	1743	1.14	0.676681	Yes
row_123	S100a14	1757	1.13	0.678368	Yes
row_124	P2ry6	1760	1.13	0.680825	Yes
row_125	Hspa1b	1811	1.09	0.679831	Yes
row_126	Tead4	1814	1.09	0.682195	Yes
row_127	Ly6a	1823	1.09	0.68414	Yes
row_128	Ctsh	1836	1.08	0.685783	Yes
row_129	Rbms1	1865	1.06	0.686259	Yes
row_130	Dapk1	1883	1.06	0.687505	Yes
row_131	Dyrk3	1894	1.05	0.689218	Yes
row_132	Hspb1	1960	1.02	0.687013	Yes
row_133	Paqr8	2007	0.994	0.686079	Yes
row_134	Cd44	2031	0.982	0.686726	Yes
row_135	Slc44a2	2032	0.982	0.688982	Yes
row_136	Gpr137b	2033	0.981	0.691237	Yes
row_137	Fam212b	2047	0.973	0.692563	Yes
row_138	Akap13	2052	0.97	0.694512	Yes
row_139	S100a4	2056	0.968	0.696527	Yes
row_140	Mdm2	2072	0.959	0.697681	Yes
row_141	Suox	2075	0.958	0.699742	Yes
row_142	S100a16	2079	0.957	0.701732	Yes
row_143	Sgcb	2081	0.956	0.703859	Yes
row_144	Ccng1	2138	0.926	0.702068	No
row_145	Gjb3	2161	0.915	0.702631	No
row_146	Rhod	2220	0.887	0.70061	No
row_147	Sh3bgrl2	2247	0.871	0.700792	No
row_148	Osbpl5	2288	0.857	0.699962	No
row_149	Icam1	2303	0.852	0.70094	No
row_150	Ptp4a3	2391	0.811	0.696716	No
row_151	Capn2	2412	0.806	0.697168	No
row_152	Eps8l1	2454	0.787	0.696107	No
row_153	Tacstd2	2464	0.783	0.697277	No
row_154	Tmem43	2469	0.781	0.698792	No
row_155	Cdkn2a	2483	0.776	0.699665	No
row_156	Zmat3	2485	0.776	0.701379	No
row_157	Dcxr	2496	0.77	0.702448	No
row_158	Phlda2	2554	0.746	0.700174	No
row_159	Fbxw9	2577	0.736	0.700325	No
row_160	Adam9	2593	0.728	0.700948	No
row_161	Sh3kbp1	2604	0.724	0.701912	No
row_162	Arhgef3	2651	0.707	0.700318	No
row_163	Wwc2	2672	0.702	0.700532	No
row_164	Ereg	2703	0.688	0.700013	No
row_165	Camsap2	2791	0.657	0.695434	No
row_166	Tbc1d2	2844	0.636	0.693257	No
row_167	Flot2	2865	0.631	0.693307	No
row_168	Anxa1	2894	0.623	0.692779	No
row_169	Eda2r	2911	0.618	0.69308	No
row_170	Rgs19	2940	0.609	0.69252	No
row_171	Gja1	2946	0.607	0.693565	No
row_172	Serpinb5	3016	0.586	0.690083	No
row_173	Abhd4	3021	0.585	0.691147	No
row_174	Rdh10	3039	0.581	0.691292	No
row_175	Epn3	3053	0.578	0.691711	No
row_176	Foxq1	3065	0.575	0.692263	No
row_177	Sox21	3085	0.57	0.692243	No
row_178	Bax	3174	0.546	0.687339	No
row_179	Efna5	3244	0.527	0.683721	No
row_180	Ercc5	3249	0.526	0.68465	No
row_181	Usp46	3276	0.519	0.684023	No
row_182	Aen	3301	0.512	0.68352	No
row_183	AI467606	3304	0.511	0.684554	No
row_184	Il1rn	3327	0.507	0.68418	No
row_185	Slc39a10	3337	0.504	0.684708	No
row_186	Car2	3391	0.491	0.682127	No
row_187	Gsn	3542	0.459	0.672685	No
row_188	Spata6	3551	0.458	0.673177	No
row_189	Pdzk1ip1	3738	0.416	0.661116	No
row_190	Sprr1a	3919	0.382	0.649397	No
row_191	G6pdx	3920	0.381	0.650273	No
row_192	Golga2	3937	0.379	0.650024	No
row_193	Ccp110	3957	0.375	0.649556	No
row_194	Vangl1	3978	0.372	0.649011	No
row_195	Aim1	3979	0.372	0.649866	No
row_196	S100a6	3980	0.372	0.650721	No
row_197	Zbtb32	3988	0.37	0.651081	No
row_198	Akr1b10	3992	0.369	0.651719	No
row_199	Ddah1	4133	0.342	0.642708	No
row_200	Ckap2	4239	0.328	0.636113	No
row_201	Anxa3	4300	0.321	0.632652	No
row_202	Pmm1	4381	0.308	0.627761	No
row_203	Alcam	4453	0.295	0.62347	No
row_204	Noxo1	4493	0.29	0.621407	No
row_205	Il17re	4494	0.289	0.622071	No
row_206	Pdrg1	4521	0.286	0.620909	No
row_207	P2ry2	4601	0.274	0.61601	No
row_208	Slc45a3	4629	0.271	0.614743	No
row_209	Scel	4972	0.228	0.591332	No
row_210	Fam129b	5083	0.215	0.584128	No
row_211	Dusp22	5086	0.215	0.584482	No
row_212	Cxcl16	5209	0.198	0.576399	No
row_213	Gnai1	5271	0.19	0.572567	No
row_214	Baiap2	5371	0.179	0.56605	No
row_215	Mlkl	5490	0.169	0.55818	No
row_216	B9d1	5772	0.139	0.538834	No
row_217	Gtse1	5816	0.135	0.536135	No
row_218	Plaur	5833	0.133	0.535321	No
row_219	Prkar1a	6285	0.0863	0.503957	No
row_220	Bok	6299	0.0852	0.503243	No
row_221	Btg2	6331	0.0826	0.501263	No
row_222	Wfdc2	6405	0.0735	0.496323	No
row_223	Aaas	6546	0.0621	0.486668	No
row_224	Ccdc92	6766	0.0438	0.471442	No
row_225	Ift57	6787	0.0415	0.470138	No
row_226	Ap1s3	6911	0.0295	0.461598	No
row_227	Tspan6	7109	0.0116	0.447837	No
row_228	Lmna	7308	-0.00558	0.433993	No
row_229	Msantd3	7892	-0.0575	0.393325	No
row_230	Scmh1	7960	-0.0635	0.388782	No
row_231	Plcd3	7962	-0.0636	0.388858	No
row_232	Ecscr	7994	-0.0672	0.386843	No
row_233	Pir	8003	-0.0681	0.38644	No
row_234	Ccnd2	8883	-0.149	0.325266	No
row_235	Abcc4	9195	-0.176	0.303906	No
row_236	Gpx2	10182	-0.274	0.235531	No
row_237	Arl1	10316	-0.288	0.226885	No
row_238	Fkbp9	10348	-0.291	0.225384	No
row_239	Krt18	10377	-0.295	0.224103	No
row_240	Tlr4	10493	-0.31	0.216767	No
row_241	Plk2	10739	-0.341	0.200405	No
row_242	Vsig1	10835	-0.354	0.19457	No
row_243	Sorl1	10980	-0.37	0.185342	No
row_244	Ildr1	11088	-0.388	0.178746	No
row_245	Lor	11121	-0.392	0.177407	No
row_246	Fosl1	11237	-0.409	0.170299	No
row_247	Slco4a1	11505	-0.456	0.152661	No
row_248	Fxyd3	12055	-0.569	0.115548	No
row_249	Cd14	12199	-0.603	0.106926	No
row_250	Far1	12349	-0.636	0.0979596	No
row_251	Kcnn4	12351	-0.637	0.0993535	No
row_252	Akr1b3	12425	-0.656	0.0957522	No
row_253	Glis3	12714	-0.759	0.077341	No
row_254	Mboat1	13010	-0.904	0.0587733	No
row_255	1700066B19Rik	13313	-1.09	0.040143	No
row_256	2210011C24Rik	13759	-1.62	0.0127231	No
row_257	Acsm3	13788	-1.67	0.0146013	No
row_258	Tnfaip8	13837	-1.77	0.0153097	No
row_259	Gatm	13864	-1.84	0.0177186	No
row_260	Rab27b	13892	-1.91	0.0202183	No
row_261	Fut2	14024	-2.3	0.016336	No
row_262	Rab15	14128	-2.75	0.0154474	No
row_263	Gcnt3	14159	-2.9	0.0200123	No
row_264	Slfn2	14223	-3.26	0.023095	No
