# Supplementary material for: Long-Term Culture Captures Injury-Repair Cycles of Colonic Stem Cells
Source: Cell. 2019 Nov 14;179(5):1144–1159.e15. doi: 10.1016/j.cell.2019.10.015 (PMC6904908; doi:10.1016/j.cell.2019.10.015)
Supplement: Table S5. Gene Set for DSS-Associated Regenerative Epithelial Signature Tested in Re-Sub d7 versus ALId21, Related to Figure 4 [file mmc5.xlsx]

## Sheet: Table S5
Table S5 Gene set for DSS-associated regenerative epithelial signature tested in Re-Sub d7 vs ALId21, Related to Figure 4
NAME	PROBE	RANK IN GENE LIST	RANK METRIC SCORE	RUNNING ES	CORE ENRICHMENT
row_0	S100a8	0	10.8	0.0274475	Yes
row_1	Ctgf	23	6.87	0.0433528	Yes
row_2	Mfap5	32	6.36	0.0589511	Yes
row_3	Efemp1	46	5.9	0.073027	Yes
row_4	Fabp4	50	5.83	0.0876316	Yes
row_5	Lgi2	71	5.53	0.100273	Yes
row_6	Clu	79	5.42	0.113553	Yes
row_7	Dsg3	86	5.36	0.126751	Yes
row_8	Plat	117	5.07	0.137516	Yes
row_9	Fn1	132	4.95	0.149107	Yes
row_10	Ptgs2	134	4.93	0.161566	Yes
row_11	Tnc	148	4.82	0.172897	Yes
row_12	Msn	166	4.59	0.183361	Yes
row_13	Plod2	170	4.56	0.194738	Yes
row_14	Tacstd2	218	4.25	0.202219	Yes
row_15	Plau	220	4.23	0.212898	Yes
row_16	Cldn4	241	4.08	0.221854	Yes
row_17	Ier3	266	3.91	0.230096	Yes
row_18	Itpripl2	272	3.9	0.239654	Yes
row_19	Plaur	276	3.86	0.249252	Yes
row_20	Runx2	281	3.84	0.258729	Yes
row_21	Sema7a	282	3.83	0.268462	Yes
row_22	Fabp5	283	3.82	0.278171	Yes
row_23	S100a9	287	3.82	0.287667	Yes
row_24	F3	306	3.74	0.2959	Yes
row_25	Pdlim7	339	3.59	0.302763	Yes
row_26	Pdgfra	358	3.51	0.310412	Yes
row_27	Gem	373	3.41	0.318089	Yes
row_28	Lgals1	398	3.28	0.324729	Yes
row_29	H2-Ab1	409	3.25	0.332282	Yes
row_30	F2r	411	3.25	0.340471	Yes
row_31	Ly6d	413	3.25	0.34866	Yes
row_32	Lamc1	464	3.13	0.353082	Yes
row_33	Ccl2	466	3.12	0.360941	Yes
row_34	Tgm2	467	3.12	0.36887	Yes
row_35	Plet1	507	3	0.373739	Yes
row_36	Cxcl1	513	2.98	0.380959	Yes
row_37	Myl9	514	2.98	0.388533	Yes
row_38	Lpcat4	531	2.91	0.394798	Yes
row_39	Lum	540	2.9	0.401603	Yes
row_40	Ecm1	541	2.89	0.408948	Yes
row_41	Flna	577	2.8	0.413591	Yes
row_42	Col12a1	595	2.76	0.419404	Yes
row_43	Hspa1a	633	2.68	0.423601	Yes
row_44	Cxcl5	636	2.67	0.430245	Yes
row_45	Acta2	639	2.67	0.43689	Yes
row_46	Tgfb1i1	666	2.63	0.441737	Yes
row_47	Aldh1a3	673	2.62	0.447971	Yes
row_48	Osmr	729	2.53	0.450515	Yes
row_49	Calcb	753	2.47	0.455168	Yes
row_50	Ppic	755	2.47	0.461374	Yes
row_51	Myl7	783	2.41	0.465592	Yes
row_52	Clca4b	823	2.35	0.468809	Yes
row_53	Dhrs9	844	2.31	0.473266	Yes
row_54	Tmem181c-ps	858	2.29	0.478168	Yes
row_55	Tnfsf9	883	2.26	0.482216	Yes
row_56	S100a4	904	2.22	0.486445	Yes
row_57	Tns1	909	2.22	0.491804	Yes
row_58	Grem1	924	2.2	0.496406	Yes
row_59	Ppp1r15a	929	2.2	0.501715	Yes
row_60	Sparcl1	953	2.17	0.505605	Yes
row_61	Mmp2	1002	2.12	0.507601	Yes
row_62	Bgn	1024	2.09	0.511429	Yes
row_63	Ckb	1049	2.07	0.514994	Yes
row_64	Rbpms	1097	2.01	0.516782	Yes
row_65	Antxr1	1099	2.01	0.521819	Yes
row_66	Ltf	1176	1.93	0.521355	Yes
row_67	1700056E22Rik	1182	1.93	0.525907	Yes
row_68	Mmp7	1267	1.83	0.524623	Yes
row_69	Cdh11	1275	1.82	0.528754	Yes
row_70	Ifi202b	1308	1.78	0.531016	Yes
row_71	Duox2	1314	1.77	0.535162	Yes
row_72	Lamb1	1317	1.77	0.539519	Yes
row_73	Itga2	1388	1.71	0.538919	Yes
row_74	Duoxa2	1398	1.7	0.542603	Yes
row_75	Tnf	1408	1.68	0.546237	Yes
row_76	Sprr2h	1456	1.64	0.547084	Yes
row_77	Saa3	1486	1.62	0.549153	Yes
row_78	Sparc	1539	1.57	0.549469	Yes
row_79	Tnip3	1553	1.56	0.552515	Yes
row_80	Hspa1b	1584	1.53	0.554284	Yes
row_81	Ereg	1586	1.52	0.558076	Yes
row_82	Osr1	1626	1.49	0.559108	Yes
row_83	Cd44	1631	1.49	0.562612	Yes
row_84	Fbln1	1655	1.47	0.564723	Yes
row_85	mt-Tc	1754	1.39	0.561331	No
row_86	Tnfaip3	1758	1.39	0.564652	No
row_87	Ubd	1822	1.35	0.563632	No
row_88	Trim40	1919	1.3	0.560153	No
row_89	Cd34	1925	1.3	0.563104	No
row_90	Col1a1	1958	1.28	0.564096	No
row_91	Igfbp7	2001	1.26	0.564331	No
row_92	Postn	2177	1.15	0.55489	No
row_93	Pcolce	2265	1.1	0.551538	No
row_94	Eif4e3	2360	1.05	0.547566	No
row_95	Tgm1	2372	1.05	0.549457	No
row_96	Vim	2375	1.05	0.551984	No
row_97	Actg2	2435	1.02	0.550408	No
row_98	Col3a1	2489	0.995	0.549192	No
row_99	Heg1	2589	0.952	0.544617	No
row_100	Krt6a	2737	0.892	0.536498	No
row_101	Il4ra	2747	0.889	0.538122	No
row_102	Rbp1	2759	0.886	0.539596	No
row_103	Serpina3n	2866	0.843	0.53425	No
row_104	Mgp	3021	0.787	0.52537	No
row_105	Sulf2	3071	0.773	0.523872	No
row_106	Dcn	3334	0.693	0.507123	No
row_107	Khdc1a	3361	0.684	0.507024	No
row_108	Lama4	3470	0.65	0.501046	No
row_109	Tgfbi	3513	0.638	0.4997	No
row_110	Nos2	4058	0.497	0.462529	No
row_111	Krt13	4235	0.46	0.451263	No
row_112	Ddah1	4250	0.455	0.45143	No
row_113	Krt14	4430	0.423	0.439859	No
row_114	Icam1	4434	0.422	0.440719	No
row_115	Fbn1	4686	0.37	0.423926	No
row_116	Akt3	4704	0.367	0.423658	No
row_117	Ripk3	5256	0.262	0.385394	No
row_118	mt-Tp	5367	0.24	0.378233	No
row_119	Mfsd2a	5492	0.224	0.370041	No
row_120	Adamts1	5518	0.22	0.368834	No
row_121	Irf1	5568	0.213	0.365914	No
row_122	Cxcl12	5659	0.197	0.360056	No
row_123	1810011O10Rik	6091	0.133	0.329943	No
row_124	Hspb1	6342	0.0955	0.312523	No
row_125	Gm23119	6392	0.0898	0.309289	No
row_126	Scarna17	6603	0.0612	0.294608	No
row_127	Syne1	6901	0.0159	0.273665	No
row_128	C1s1	7059	-0.01	0.262598	No
row_129	Ccl7	7060	-0.01	0.262623	No
row_130	Ppbp	7070	-0.01	0.262013	No
row_131	Hsph1	7239	-0.0294	0.250218	No
row_132	Pltp	7333	-0.0429	0.243756	No
row_133	Emp3	7384	-0.0483	0.240347	No
row_134	Rpl13a	7706	-0.093	0.217904	No
row_135	Tnfrsf1b	8342	-0.184	0.173508	No
row_136	B4galnt1	8823	-0.257	0.140248	No
row_137	Krt16	9021	-0.281	0.127044	No
row_138	Rpl30	9177	-0.303	0.116863	No
row_139	Hoxb6	9215	-0.309	0.115034	No
row_140	Gm22362	9512	-0.358	0.0950315	No
row_141	Serping1	10014	-0.44	0.0607534	No
row_142	Slc7a5	10426	-0.503	0.032994	No
row_143	Rarres2	10822	-0.569	0.00653278	No
row_144	Gm24339	10855	-0.576	0.0057358	No
row_145	Taf1d	10866	-0.58	0.00650331	No
row_146	Krt15	10920	-0.586	0.00424807	No
row_147	Gm21887	10995	-0.603	0.000552348	No
row_148	Ltbp4	11074	-0.617	-0.0033904	No
row_149	C3	11307	-0.665	-0.0180915	No
row_150	Gm23130	11370	-0.681	-0.0207411	No
row_151	Erdr1	11790	-0.782	-0.0483567	No
row_152	Hist1h3e	11917	-0.815	-0.0551875	No
row_153	Clca3a2	12148	-0.872	-0.0692212	No
row_154	Gja1	12195	-0.887	-0.0702169	No
row_155	Rpph1	12679	-1.05	-0.101673	No
row_156	Gm24616	12787	-1.09	-0.106463	No
row_157	Snord104	12835	-1.12	-0.106937	No
row_158	Hist1h2ai	12887	-1.14	-0.107643	No
row_159	Eya2	13003	-1.19	-0.112743	No
row_160	Art2a-ps	13245	-1.33	-0.12639	No
row_161	C4b	13348	-1.41	-0.130013	No
row_162	Hist1h2bj	13421	-1.47	-0.131364	No
row_163	Abi3bp	13431	-1.48	-0.128239	No
row_164	Ogn	13463	-1.51	-0.126591	No
row_165	Tnfrsf8	13507	-1.55	-0.12569	No
row_166	Gm24494	13509	-1.55	-0.121822	No
row_167	Pla2g2a	13510	-1.55	-0.117882	No
row_168	Car12	13531	-1.58	-0.11528	No
row_169	AW112010	13564	-1.62	-0.113424	No
row_170	Slpi	13773	-1.91	-0.123265	No
row_171	Rnu3a	13905	-2.26	-0.126777	No
row_172	Aspn	14004	-2.59	-0.127118	No
row_173	Snord17	14018	-2.65	-0.121302	No
row_174	Ifi27l2a	14037	-2.74	-0.11561	No
row_175	Igtp	14046	-2.78	-0.10911	No
row_176	Svep1	14120	-3.18	-0.106186	No
row_177	Cxcl10	14129	-3.27	-0.0984408	No
row_178	Wfdc18	14182	-3.77	-0.0925334	No
row_179	Ifitm3	14183	-3.78	-0.0829268	No
row_180	Zbp1	14214	-4.13	-0.0745502	No
row_181	Cxcl13	14270	-4.96	-0.0658306	No
row_182	Ccl9	14290	-5.69	-0.0527122	No
row_183	Gm10800	14309	-6.46	-0.0375663	No
row_184	Iigp1	14322	-7.58	-0.01915	No
row_185	Retnlb	14329	-7.98	0.000706686	No
