# Supplementary material for: Long-Term Culture Captures Injury-Repair Cycles of Colonic Stem Cells
Source: Cell. 2019 Nov 14;179(5):1144–1159.e15. doi: 10.1016/j.cell.2019.10.015 (PMC6904908; doi:10.1016/j.cell.2019.10.015)
Supplement: Table S6. Gene Set for Fetal Epithelial Signature Tested in Re-Sub d7 versus ALId21, Related to Figure 4 [file mmc6.xlsx]

## Sheet: Table S6
Table S6 Gene Set for Fetal Epithelial Signature Tested in Re-Sub d7 vs ALId21, Related to Figure 4
NAME	PROBE	RANK IN GENE LIST	RANK METRIC SCORE	RUNNING ES	CORE ENRICHMENT
row_0	Cryab	4	8.99	0.0157463	Yes
row_1	Psca	9	7.83	0.0294242	Yes
row_2	Serpinb6b	10	7.74	0.0432257	Yes
row_3	Serpinb9b	11	7.68	0.0569203	Yes
row_4	Serpinb11	15	7.4	0.0699024	Yes
row_5	Basp1	19	7.02	0.082207	Yes
row_6	Ctgf	23	6.87	0.0942441	Yes
row_7	Msln	34	6.32	0.104803	Yes
row_8	Efemp1	46	5.9	0.114542	Yes
row_9	Trex2	52	5.79	0.124511	Yes
row_10	Col4a2	60	5.67	0.134125	Yes
row_11	Col4a1	61	5.64	0.144181	Yes
row_12	Lama3	66	5.56	0.153812	Yes
row_13	Samd5	72	5.5	0.163264	Yes
row_14	Mal	74	5.48	0.172964	Yes
row_15	Clu	79	5.42	0.182345	Yes
row_16	Enah	94	5.31	0.190819	Yes
row_17	Flnc	95	5.31	0.200287	Yes
row_18	Plat	117	5.07	0.207836	Yes
row_19	Syt8	127	4.99	0.216094	Yes
row_20	Il33	143	4.89	0.223748	Yes
row_21	Pdlim4	144	4.88	0.23245	Yes
row_22	Ivl	157	4.66	0.239907	Yes
row_23	Bmp8b	162	4.62	0.247861	Yes
row_24	Plekhs1	163	4.61	0.256081	Yes
row_25	Msn	166	4.59	0.264124	Yes
row_26	Psapl1	180	4.5	0.271224	Yes
row_27	Prss22	181	4.5	0.279249	Yes
row_28	Zfp365	198	4.42	0.285993	Yes
row_29	Cdh13	200	4.4	0.293768	Yes
row_30	Tnni2	208	4.37	0.301063	Yes
row_31	Cd55	213	4.31	0.308464	Yes
row_32	Col18a1	217	4.27	0.315865	Yes
row_33	Tacstd2	218	4.25	0.323444	Yes
row_34	Slc4a11	239	4.09	0.329316	Yes
row_35	Sprr1a	249	4.05	0.335898	Yes
row_36	Cd68	250	4.05	0.34312	Yes
row_37	Rab11fip5	254	4.01	0.350057	Yes
row_38	Ggta1	264	3.94	0.356443	Yes
row_39	Ier3	266	3.91	0.363345	Yes
row_40	Cnn2	275	3.87	0.369677	Yes
row_41	Plaur	276	3.86	0.37656	Yes
row_42	Fabp5	283	3.82	0.382945	Yes
row_43	Slc25a48	315	3.7	0.387341	Yes
row_44	Wwtr1	337	3.6	0.392268	Yes
row_45	Timp2	338	3.59	0.398669	Yes
row_46	Pdlim7	339	3.59	0.405071	Yes
row_47	Ttc9	342	3.57	0.411295	Yes
row_48	Tead4	348	3.55	0.41727	Yes
row_49	Gcnt1	355	3.53	0.423138	Yes
row_50	Mras	377	3.4	0.427709	Yes
row_51	Fam198b	385	3.35	0.433185	Yes
row_52	Abcc5	387	3.35	0.439087	Yes
row_53	Crip2	402	3.28	0.443942	Yes
row_54	Frmd6	406	3.26	0.449541	Yes
row_55	Ly6d	413	3.25	0.45491	Yes
row_56	Vnn1	439	3.19	0.458823	Yes
row_57	Ncmap	448	3.18	0.463925	Yes
row_58	Glipr1	453	3.15	0.469257	Yes
row_59	Emp1	461	3.14	0.474359	Yes
row_60	Nfe2l3	481	3.07	0.478484	Yes
row_61	Sftpd	489	3.06	0.483443	Yes
row_62	Lamc2	505	3.01	0.487744	Yes
row_63	Cxcl16	506	3.01	0.493112	Yes
row_64	Arhgef4	509	2.99	0.498301	Yes
row_65	Anxa5	517	2.96	0.503082	Yes
row_66	Wfdc2	520	2.95	0.5082	Yes
row_67	Ecm1	541	2.89	0.511933	Yes
row_68	Abi3	575	2.8	0.514581	Yes
row_69	Ahnak	589	2.78	0.518615	Yes
row_70	Laptm5	605	2.74	0.522435	Yes
row_71	Efna5	607	2.74	0.52725	Yes
row_72	S100a14	622	2.7	0.531069	Yes
row_73	Phlda3	624	2.7	0.535813	Yes
row_74	Psrc1	625	2.7	0.540627	Yes
row_75	Ly6a	637	2.67	0.544607	Yes
row_76	Lor	648	2.65	0.548622	Yes
row_77	S100a11	674	2.61	0.5515	Yes
row_78	Il1rn	681	2.61	0.555728	Yes
row_79	Fosl1	690	2.59	0.559778	Yes
row_80	Hs6st2	692	2.58	0.564307	Yes
row_81	Tinagl1	694	2.58	0.568836	Yes
row_82	Tpm2	715	2.55	0.571963	Yes
row_83	Arl4c	736	2.51	0.575017	Yes
row_84	Hyal1	744	2.49	0.57896	Yes
row_85	Pmepa1	745	2.48	0.583382	Yes
row_86	Dyrk3	747	2.48	0.587734	Yes
row_87	Ppic	755	2.47	0.591641	Yes
row_88	Emp2	773	2.44	0.594784	Yes
row_89	Tspan2	803	2.38	0.596967	Yes
row_90	Id2	825	2.34	0.599648	Yes
row_91	Gpc1	828	2.34	0.603679	Yes
row_92	Klrg2	835	2.34	0.607425	Yes
row_93	Krt7	837	2.33	0.611509	Yes
row_94	Paqr8	861	2.29	0.613958	Yes
row_95	Anxa8	871	2.28	0.617384	Yes
row_96	Ddit4l	898	2.23	0.619513	Yes
row_97	S100a4	904	2.22	0.623117	Yes
row_98	Ppl	906	2.22	0.627004	Yes
row_99	S100a16	910	2.22	0.63075	Yes
row_100	Inf2	930	2.2	0.633323	Yes
row_101	Mgmt	948	2.18	0.636002	Yes
row_102	Akr1b8	970	2.15	0.638344	Yes
row_103	Rhod	1005	2.12	0.639709	Yes
row_104	Rbms1	1023	2.09	0.642228	Yes
row_105	Sh3kbp1	1028	2.09	0.645671	Yes
row_106	1700007K13Rik	1045	2.07	0.648225	Yes
row_107	Ctsh	1051	2.06	0.651543	Yes
row_108	Fmnl2	1062	2.06	0.654506	Yes
row_109	Eda2r	1101	2.01	0.655391	Yes
row_110	Cgnl1	1106	2	0.658673	Yes
row_111	Chrnb1	1117	1.99	0.661511	Yes
row_112	Rdh10	1121	1.99	0.664846	Yes
row_113	Anxa3	1123	1.98	0.668306	Yes
row_114	Plk2	1196	1.91	0.666596	Yes
row_115	Ccnd1	1207	1.89	0.669256	Yes
row_116	Abcc4	1216	1.88	0.67204	Yes
row_117	Tmem43	1229	1.87	0.674522	Yes
row_118	Tspan4	1230	1.87	0.677856	Yes
row_119	4833427G06Rik	1246	1.85	0.68009	Yes
row_120	Krt23	1247	1.85	0.683389	Yes
row_121	Camsap2	1276	1.82	0.684645	Yes
row_122	Phlda2	1290	1.8	0.686931	Yes
row_123	Foxq1	1293	1.8	0.689998	Yes
row_124	Abcb1b	1310	1.78	0.692036	Yes
row_125	Kifc3	1327	1.76	0.694037	Yes
row_126	Gpr137b	1347	1.74	0.69579	Yes
row_127	Anxa1	1372	1.72	0.697152	Yes
row_128	Zfp52	1531	1.58	0.688745	Yes
row_129	Tns4	1533	1.58	0.691491	Yes
row_130	Zmat3	1534	1.58	0.694308	Yes
row_131	Arhgap44	1543	1.56	0.696522	Yes
row_132	Baiap2	1577	1.53	0.696906	Yes
row_133	Itgb4	1581	1.53	0.699421	Yes
row_134	Hspa1b	1584	1.53	0.702007	Yes
row_135	Ereg	1586	1.52	0.704646	Yes
row_136	Trp53inp1	1605	1.51	0.70606	Yes
row_137	Epha4	1615	1.5	0.708095	Yes
row_138	Vamp5	1621	1.5	0.710415	Yes
row_139	Cd44	1631	1.49	0.712432	Yes
row_140	Krt4	1732	1.41	0.707842	Yes
row_141	Pdzk1ip1	1859	1.33	0.701262	Yes
row_142	Sgcb	1886	1.32	0.701769	Yes
row_143	4930461G14Rik	1887	1.32	0.704123	Yes
row_144	Spata6	1948	1.28	0.702143	Yes
row_145	Igfbp7	2001	1.26	0.700695	Yes
row_146	Mdm2	2002	1.26	0.702942	Yes
row_147	Dapk1	2004	1.25	0.7051	Yes
row_148	Endod1	2008	1.25	0.707116	Yes
row_149	Ecscr	2024	1.24	0.708261	Yes
row_150	Ak1	2025	1.24	0.710472	Yes
row_151	Krt18	2076	1.22	0.709095	Yes
row_152	Msantd3	2084	1.21	0.710756	Yes
row_153	Tmem40	2105	1.2	0.711475	Yes
row_154	Ccng1	2129	1.18	0.711945	Yes
row_155	Tbc1d2	2133	1.18	0.713836	Yes
row_156	Ccp110	2146	1.17	0.71507	Yes
row_157	Akap13	2150	1.17	0.716943	Yes
row_158	Gtse1	2223	1.12	0.713825	Yes
row_159	Fam212b	2231	1.12	0.715325	Yes
row_160	Ptp4a3	2270	1.1	0.714586	Yes
row_161	P2ry6	2282	1.09	0.715749	Yes
row_162	Epn3	2291	1.09	0.717124	Yes
row_163	Capn2	2295	1.09	0.718854	Yes
row_164	Golga2	2327	1.07	0.71856	Yes
row_165	Eps8l1	2359	1.06	0.718248	Yes
row_166	Suox	2381	1.04	0.71861	Yes
row_167	Slc19a2	2393	1.04	0.719683	Yes
row_168	Bok	2409	1.03	0.720454	Yes
row_169	Usp46	2453	1.01	0.7192	Yes
row_170	Pmm1	2493	0.993	0.7182	Yes
row_171	1110028F11Rik	2494	0.993	0.719971	Yes
row_172	Avpi1	2558	0.961	0.717209	Yes
row_173	Dusp22	2563	0.959	0.718635	Yes
row_174	Adam9	2571	0.956	0.719842	Yes
row_175	Spp1	2595	0.95	0.719902	Yes
row_176	Slc39a10	2596	0.949	0.721594	Yes
row_177	Arhgef3	2698	0.907	0.716036	No
row_178	Il4ra	2747	0.889	0.714212	No
row_179	S100a6	2780	0.872	0.713493	No
row_180	Sh3bgrl2	2853	0.846	0.709887	No
row_181	Vangl1	2883	0.838	0.709321	No
row_182	Ift57	2892	0.833	0.710238	No
row_183	Osbpl5	2921	0.822	0.709714	No
row_184	Ap1s3	2933	0.818	0.710391	No
row_185	Vsig1	2973	0.803	0.709052	No
row_186	Clic3	3052	0.778	0.704898	No
row_187	Slco4a1	3058	0.776	0.705927	No
row_188	Abhd4	3074	0.772	0.706238	No
row_189	Tlr4	3106	0.761	0.705393	No
row_190	Dcxr	3133	0.752	0.704886	No
row_191	Mcam	3183	0.738	0.702721	No
row_192	Cdkn2a	3197	0.734	0.703106	No
row_193	Aaas	3321	0.697	0.695611	No
row_194	Slc45a3	3329	0.695	0.696353	No
row_195	Fam129b	3371	0.68	0.694653	No
row_196	Prl2c3	3431	0.661	0.69164	No
row_197	Wwc2	3437	0.659	0.69246	No
row_198	Alcam	3556	0.629	0.685198	No
row_199	Akr1b10	3699	0.59	0.676162	No
row_200	1700066B19Rik	3740	0.579	0.674353	No
row_201	Mboat1	3769	0.573	0.673386	No
row_202	G6pdx	3959	0.522	0.660889	No
row_203	Bax	4038	0.502	0.656243	No
row_204	Ildr1	4176	0.472	0.647352	No
row_205	Ddah1	4250	0.455	0.642977	No
row_206	Cd99l2	4322	0.444	0.638725	No
row_207	Plcd3	4433	0.422	0.631663	No
row_208	Icam1	4434	0.422	0.632415	No
row_209	Flot2	4435	0.422	0.633167	No
row_210	Btg2	4438	0.421	0.633776	No
row_211	Fbxw9	4529	0.403	0.628101	No
row_212	Sox21	4598	0.387	0.62396	No
row_213	Gjb3	4618	0.383	0.623293	No
row_214	Slc44a2	4728	0.363	0.616197	No
row_215	Ercc5	4776	0.353	0.613487	No
row_216	Gsn	4798	0.347	0.612614	No
row_217	B9d1	5161	0.28	0.587396	No
row_218	Prkar1a	5174	0.277	0.587037	No
row_219	Ckap2	5310	0.253	0.577897	No
row_220	Gcnt3	5329	0.247	0.577059	No
row_221	Sorl1	5670	0.196	0.553254	No
row_222	Aen	5941	0.152	0.534344	No
row_223	Noxo1	6322	0.0981	0.507522	No
row_224	Hspb1	6342	0.0955	0.506343	No
row_225	Il17re	6345	0.0953	0.50637	No
row_226	Rgs19	6649	0.0527	0.484938	No
row_227	Scel	6779	0.0316	0.47583	No
row_228	Arl1	6883	0.0177	0.468544	No
row_229	Mgat4c	6972	0.00265	0.462297	No
row_230	Car2	7079	-0.011	0.454786	No
row_231	Pir	7334	-0.0429	0.436818	No
row_232	P2ry2	7513	-0.067	0.424292	No
row_233	Cd14	7574	-0.0744	0.420162	No
row_234	Tspan6	7654	-0.0857	0.414702	No
row_235	Tubb6	7982	-0.131	0.391705	No
row_236	Serpinb5	8277	-0.173	0.371127	No
row_237	Mlkl	8491	-0.208	0.356366	No
row_238	Ccnd2	8875	-0.264	0.329627	No
row_239	Lmna	9987	-0.434	0.251472	No
row_240	Ccdc92	10004	-0.437	0.251115	No
row_241	Pdrg1	10174	-0.463	0.239934	No
row_242	Gatm	10245	-0.473	0.235804	No
row_243	Zbtb32	10329	-0.488	0.230778	No
row_244	Susd4	10910	-0.585	0.190616	No
row_245	Scmh1	11633	-0.739	0.140641	No
row_246	Sptssb	11928	-0.818	0.121213	No
row_247	Glis3	12069	-0.855	0.112792	No
row_248	Gja1	12195	-0.887	0.105493	No
row_249	Fkbp9	12299	-0.916	0.0998089	No
row_250	Wnt4	12464	-0.972	0.089891	No
row_251	Slfn2	12493	-0.983	0.0896547	No
row_252	Gpx2	12877	-1.13	0.0644602	No
row_253	Fxyd3	12906	-1.14	0.0645038	No
row_254	Tnfaip8	13195	-1.29	0.0463437	No
row_255	Akr1b3	13199	-1.29	0.0484308	No
row_256	Gnai1	13613	-1.67	0.0220679	No
row_257	Kcnn4	13666	-1.74	0.0214764	No
row_258	Far1	13703	-1.8	0.0221285	No
row_259	Rab27b	13824	-2.03	0.0172231	No
row_260	2210011C24Rik	13915	-2.31	0.0149483	No
row_261	Fut2	13982	-2.51	0.0147352	No
row_262	Acsm3	14059	-2.85	0.0144179	No
row_263	Rab15	14100	-3.03	0.0169791	No
